# Supplementary material for: Variability of reagents matters—enhancements to the CLSI modified carbapenem inactivation method outside the United States to improve accuracy
Source: J Clin Microbiol. 2025 Feb 4;63(3):e01509-24. doi: 10.1128/jcm.01509-24 (PMC11898646; doi:10.1128/jcm.01509-24)
Supplement: Supplemental tables — Tables S1 and S2. [file jcm.01509-24-s0001.xlsx]

## Sheet: Table S1-Retrospective analysis
Table S1 : Retrospective analysis of isolates
SR NO.	Isolates ID	Site	AST Method	Erta results (µg/ml or mm)	Meropenem result (µg/ml or mm)	mCIM	LFA	Species	mlst_1	mlst_2	beta_lactam_resistance_genes	other_ar_genes
1	WGS-AR110021-ESCO_S15	1	Vitek 2	>=8	=4	Positive	OXA 48 like	Escherichia coli	ST1722	Novel_allele,Novel_allele	AmpC1_Ecoli_FN649414,Penicillin_Binding_Protein_Ecoli_CP002291,ampH_Ecoli_AP012030,blaEC-19_NG_049084.1,blaOXA-484_NG_049766.1_blaOXA-48-like,blaTEM-1_NG_050145.1	SMR_efflux_emrE_Z11877.1,aadA2_NG_047343.1,acrF_U00096.3,catA1_NG_047582.1,dfrA12_NG_047689.1,emrD_GG749185.1,erm(B)_NG_047804.1,mph(A)_1_D16251,qacEdelta1_NG_048042.1,qnrS1_NG_050543.1,sul1_NG_048082.1,tet(B)_NG_048163.1
2	WGS-AR110026-KLPN_S16_R1	1	Vitek 2	>=8	≥16	Positive	NDM+OXA 48 like	Klebsiella pneumoniae	ST16	-	ampH_CP003785,blaCTX-M-15_NG_048935.1,blaNDM-5_NG_049337.1,blaOXA-181_NG_049482.1_blaOXA-48-like,blaSHV-122-partial_GQ290211,blaTEM-1_NG_050145.1	aac(3)-IId_NG_047251.1,aadA1_NG_047325.1,aadA2_NG_047343.1,arr-2_NG_048580.1,ble-MBL_NG_047559.1,catA1_NG_047582.1,cmlA5_NG_051436.1,dfrA12_NG_047689.1,emrD_FJ744595.1,ere(A)_NG_047770.1,erm(B)_NG_047804.1,kdeA_CP000647.1,oqxA_NG_048024.1,oqxB32_NG_050452.1,qacEdelta1_NG_048042.1,qnrS1_NG_050543.1,rmtB1_NG_048058.1
3	WGS-AR110027-PSAE_S11	1	Vitek 2	NA	=1	Negative	Not tested	Pseudomonas aeruginosa	Novel_profile,ST381	-	blaOXA-50_NG_049777.1_blaOXA-50-like,blaPDC-14_NG_049884.1	aph(3')-IIb_NG_047424.1,bcr1_NG_055652,catB7_NG_047614.1,fosA_PA1129_NG_047883.1,mexA_L11616.1,mexE_AE004091.2,mexX_AF147719.1
4	WGS-AR110034-ESCO_S18	1	Vitek 2	=2	≤0.25	Negative	Negative	Escherichia coli	ST410	ST471	AmpC1_Ecoli_FN649414,Penicillin_Binding_Protein_Ecoli_CP002291,ampH_Ecoli_AP012030,blaCMY-42_NG_048837.1,blaDHA-1_NG_049055.1,blaEC-15_NG_049081.1,blaTEM-1_NG_050145.1	SMR_efflux_emrE_Z11877.1,acrF_U00096.3,aph(3'')-Ib_5_AF321551,aph(6)-Id_NG_047466.1,dfrA17_1_FJ460238,emrD_AP009048.1,mph(A)_1_D16251,qnrB4_DQ303921,sul1_NG_048082.1,sul2_NG_051852.1,tetA_JX424423
5	WGS-AR110038-PSAE_S12	1	Vitek 2	NA	=8	Negative	Not tested	Pseudomonas aeruginosa	ST2640	-	blaOXA-846_NG_066519.1_blaOXA-50-like,blaPDC-64_NG_049939.1	aph(3')-IIb_NG_047424.1,bcr1_NG_055652,catB7_NG_047614.1,fosA_PA1129_NG_047883.1,mexA_L11616.1,mexE_AE004091.2,mexX_AF147719.1
6	WGS-AR110039-KLPN_S7	1	Vitek 2	≥8	≥16	Positive	NDM+KPC	Klebsiella pneumoniae	ST11	-	ampH_CP003785,blaCTX-M-65_NG_049016.1,blaKPC-2_NG_049253.1,blaNDM-1_NG_049326.1	aph(3')-Ia_NG_047430.1,aph(3')-VI_NG_051730.1,armA_NG_047476.1,ble-MBL_NG_047559.1,dfrA5_NG_051699.1,emrD_FJ744595.1,fosA5_fam_NG_047881.1,kdeA_CP000647.1,mph(A)_1_D16251,mph(E)_NG_064660.1,msr(E)_NG_048007.1,oqxA_NG_048024.1,oqxB_NG_048025.1,qacEdelta1_NG_048042.1,qnrS1_NG_050543.1,sul1_NG_048082.1,sul2_NG_051852.1
7	WGS-AR110062-ESCO_S6	1	Vitek 2	≥8	=1	Positive	OXA48	Escherichia coli	ST2083	STMissing_allele	AmpC1_Ecoli_FN649414,Penicillin_Binding_Protein_Ecoli_CP002291,ampH_Ecoli_AP012030,blaCMY-42_NG_048837.1,blaEC-13_NG_049079.1,blaOXA-181_NG_049482.1_blaOXA-48-like,blaTEM-1_NG_050145.1	aadA5_NG_047357.1,acrF_U00096.3,dfrA17_1_FJ460238,emrD_AP009048.1,mdtM_U00096.3,mph(A)_1_D16251,qacEdelta1_NG_048042.1,qnrS1_NG_050543.1,sul1_NG_048082.1,tet(B)_NG_048163.1
8	WGS-AR110063-ENCL_S5	1	Vitek 2	=2	≤0.25	Negative	Not tested	Enterobacter hormaechei	Novel_profile	-	blaACT-25_NG_048612.1
9	WGS-AR110072-KLPN_S1	1	Vitek 2	>=8	=2	Negative	Negative	Klebsiella pneumoniae	ST395	-	ampH_CP003785,blaCTX-M-15_NG_048935.1,blaSHV-11_HM751098	emrD_FJ744595.1,fosA10_NG_047884.1,kdeA_CP000647.1,oqxA_NG_048024.1,oqxB25_NG_050444.1,qnrS1_NG_050543.1
10	WGS-AR110086-PSAE_S10	1	Vitek 2	NA	>=16	Positive	NDM+ OXA 48 like	Pseudomonas aeruginosa	ST1992	-	ampH_CP003785,blaNDM-5_NG_049337.1,blaOXA-232_NG_049528.1_blaOXA-48-like,blaOXA-904_NG_068023.1_blaOXA-50-like,blaPDC-5_NG_049923.1,blaSHV-53_AY590467,blaTEM-1_NG_050145.1	aadA1_NG_047325.1,aadA2_NG_047343.1,aph(3')-IIb_NG_047424.1,armA_NG_047476.1,arr-2_NG_048580.1,bcr1_NG_055652,ble-MBL_NG_047559.1,catB7_NG_047614.1,cmlA5_NG_051436.1,dfrA12_NG_047689.1,emrD_FJ744595.1,ere(A)_NG_047770.1,erm(B)_NG_047804.1,fosA10_NG_047884.1,fosA_PA1129_NG_047883.1,kdeA_CP000647.1,mexA_L11616.1,mexE_AE004091.2,mexX_AF147719.1,mph(A)_1_D16251,mph(E)_NG_064660.1,msr(E)_NG_048007.1,o…
11	WGS-AR110093-PSAE_S13	1	Vitek 2	NA	>=16	Negative	Not tested	Pseudomonas aeruginosa	ST1633	-	blaOXA-488_NG_049768.1_blaOXA-50-like,blaPDC-28_NG_049900.1	aph(3')-IIb_NG_047424.1,bcr1_NG_055652,fosA_PA1129_NG_047883.1,mexA_L11616.1,mexE_AE004091.2,mexX_AF147719.1
12	WGS-AR110096-PSAE_S2	1	Vitek 2	NA	>=16	Positive	VIM	Pseudomonas aeruginosa	ST773	-	blaOXA-10_NG_049393.1_blaOXA-10-like,blaOXA-10_NG_049393.1_blaOXA-10-like,blaOXA-395_NG_049684.1_blaOXA-50-like,blaPDC-16_NG_049886.1,blaVIM-2_NG_050347.1	aac(6')-Ib3_1_X60321,aadA1_NG_047325.1,aph(3')-IIb_NG_047423.1,arr-2_NG_048580.1,bcr1_NG_055652,catB7_NG_047614.1,cmlA5_NG_051436.1,dfrB2_NG_047746.1,fosA_PA1129_NG_047883.1,mexA_L11616.1,mexE_AE004091.2,mexX_AF147719.1,qacEdelta1_NG_048042.1,sul1_NG_048082.1
13	WGS-AR110099-PSAE_S14	1	Vitek 2	NA	=8	Negative	Not tested	Pseudomonas aeruginosa	ST1182	-	blaOXA-851_NG_066524.1_blaOXA-50-like,blaPDC-46_NG_049919.1	aph(3')-IIb_NG_047424.1,bcr1_NG_055652,catB7_NG_047614.1,fosA_PA1129_NG_047883.1,mexA_L11616.1,mexE_AE004091.2,mexX_AF147719.1
14	WGS-AR110100-KLPN_S3	1	Vitek 2	>=8	>=16	Positive	NDM	Klebsiella pneumoniae	ST147	-	ampH_CP003785,blaCTX-M-15_NG_048935.1,blaNDM-5_NG_049337.1,blaOXA-9_NC_015515_blaOXA-9-like,blaSHV-11_NG_050000.1,blaTEM-1A_1_HM749966	aac(6')-Ib_1_M21682,aadA1_NG_047327.1,aadA2_NG_047343.1,aph(3')-VI_NG_051730.1,ble-MBL_NG_047559.1,dfrA12_NG_047689.1,emrD_FJ744595.1,erm(B)_NG_047804.1,fosA10_NG_047884.1,kdeA_CP000647.1,mph(A)_1_D16251,oqxA_NG_048024.1,oqxB25_NG_050444.1,qacEdelta1_NG_048042.1,qnrS1_NG_050543.1,sul1_NG_048082.1
15	WGS-AR110111-PSAE_S19	1	Vitek 2	NA	≥16	Positive	NDM	Pseudomonas aeruginosa	ST244	-	blaLCR-1_NG_049267.1,blaNDM-1_NG_049326.1,blaOXA-10_NG_049393.1_blaOXA-10-like,blaOXA-847_NG_066520.1_blaOXA-50-like,blaPAO_1_AY083595,blaPAU-1_NG_065882.1,blaPME-1_NG_049973.1	aac(6')-Ib3_1_X60321,aph(3')-IIb_NG_047424.1,aph(6)-Id_NG_047464.1,bcr1_NG_055652,catB7_NG_047614.1,crpP_NG_062203.1,floR2_NG_047875.1,fosA_PA1129_NG_047883.1,mexA_L11616.1,mexE_AE004091.2,mexX_AF147719.1,mph(A)_1_D16251,mph(E)_NG_064660.1,msr(E)_NG_048007.1,qacEdelta1_NG_048042.1,sul1_NG_048082.1,tet(G)_NG_051907.1
16	WGS-AR110112-PRMI_S8	1	Vitek 2	=2	≥16	Positive	NDM	Proteus mirabilis	Novel_allele	-	blaNDM-1_NG_049326.1	aac(6')-Ib_1_M21682,aadA1_NG_047327.1,aadA2_NG_051846.1,ant(2'')-Ia_NG_047387.1,aph(6)-Id_NG_047464.1,armA_NG_047476.1,ble-MBL_NG_047559.1,dfrA1_NG_047676.1,mph(E)_NG_064660.1,msr(E)_NG_048007.1,qacEdelta1_NG_048042.1,qnrD3_NG_057448.1,sat2_fam_NG_051940.1,strA_AB366441,sul1_NG_048082.1,sul1_NG_048082.1,tet(J)_NG_048199.1
17	WGS-AR110120-ENCL_S4	1	Vitek 2	=2	<0.25	Indeterminate	Negative	Enterobacter asburiae	Novel_allele,Novel_allele	-	blaACT-4_NG_048627.1
18	WGS-AR110121-ESCO_S17	1	Vitek 2	=1	<0.25	Negative	Not tested	Escherichia coli	ST167	Novel_allele,Novel_allele	AmpC1_Ecoli_FN649414,Penicillin_Binding_Protein_Ecoli_CP002291,ampH_Ecoli_AP012030,blaCMY-145_NG_052649.1,blaEC-15_NG_049081.1	SMR_efflux_emrE_Z11877.1,acrF_U00096.3,emrD_AP009048.1,erm(B)_NG_047804.1
19	WGS-AR110126-KLPN_S9	1	Vitek 2	>=8	>=16	Positive	NDM+OXA-48 like	Klebsiella pneumoniae	ST147	-	ampH_CP003785,blaCTX-M-15_NG_048935.1,blaNDM-5_NG_049337.1,blaOXA-1_NG_049392.1_blaOXA-1-like,blaOXA-232_NG_049528.1_blaOXA-48-like,blaOXA-9_NC_015515_blaOXA-9-like,blaSHV-11_NG_050000.1,blaTEM-117_AY130282	aadA1_NG_047327.1,aph(3')-VI_NG_051730.1,arr-3_NG_048581.1,ble-MBL_NG_047559.1,catB3_NG_047604.1,dfrA5_NG_051699.1,emrD_FJ744595.1,fosA10_NG_047884.1,kdeA_CP000647.1,mph(A)_1_D16251,oqxA_NG_048024.1,oqxB25_NG_050444.1,qacEdelta1_NG_048042.1,qnrS1_NG_050543.1,sul1_NG_048082.1,sul2_NG_051852.1
20	WGS-AR110130-KLPN_S20	1	Vitek 2	>=8	=8	Negative	Not tested	Klebsiella pneumoniae	ST2096	-	ampH_CP003785,blaCTX-M-15_NG_048935.1,blaOXA-1_NG_049392.1_blaOXA-1-like,blaSHV-28_NG_051877.1,blaTEM-1A_1_HM749966	aac(6')-Ib-cr_1_DQ303918,aadA2_NG_047343.1,armA_NG_047476.1,catB4_EU935739,dfrA12_NG_047689.1,dfrA1_NG_047676.1,emrD_FJ744595.1,fosA5_fam_NG_047881.1,kdeA_CP000647.1,mph(E)_NG_064660.1,msr(E)_NG_048007.1,oqxA_NG_048024.1,oqxB20_NG_050439.1,qacEdelta1_NG_048042.1,sat2_fam_NG_051940.1,sul1_NG_048082.1,tet(D)_NG_051690.1
21	WGS-AR110013-KLPN_S19	1	Vitek 2	≥8	≥16	Negative	Not tested	Klebsiella pneumoniae	ST3113	-	ampH_CP003785,blaCTX-M-15_NG_048935.1,blaSHV-220_NG_062292.1	emrD_FJ744595.1,fosA10_NG_047884.1,kdeA_CP000647.1,oqxA_NG_048024.1,oqxB32_NG_050452.1,qnrS1_NG_050543.1
22	WGS-AR110026-ESCO_S23	1	Vitek 2	=2	<=0.25	Positive	NDM+OXA 48 like	Escherichia coli	ST38	ST8	AmpC1_Ecoli_FN649414,Penicillin_Binding_Protein_Ecoli_CP002291,ampH_Ecoli_AP012030,blaCMY-42_NG_048837.1,blaEC-8_DQ092427.1,blaNDM-5_NG_049337.1,blaTEM-1_NG_050145.1	aadA2_NG_047343.1,acrF_U00096.3,ble-MBL_NG_047559.1,dfrA12_NG_047689.1,emrD_GG749185.1,erm(B)_NG_047804.1,mdtM_U00096.3,mph(A)_1_D16251,qacEdelta1_NG_048042.1,sul1_NG_048082.1,tet(B)_NG_048163.1
23	WGS-AR110026-KLPN_S22	1	Vitek 2	>=8	>=16	Positive	NDM+OXA 48 like	Klebsiella pneumoniae	ST16	-	ampH_CP003785,blaCTX-M-15_NG_048935.1,blaNDM-5_NG_049337.1,blaOXA-181_NG_049482.1_blaOXA-48-like,blaSHV-11_HM751098,blaTEM-1_NG_050145.1	aac(3)-IId_NG_047251.1,aadA1_NG_047325.1,aadA2_NG_047343.1,arr-2_NG_048580.1,ble-MBL_NG_047559.1,catA1_NG_047582.1,cmlA5_NG_051436.1,dfrA12_NG_047689.1,emrD_FJ744595.1,ere(A)_NG_047770.1,erm(B)_NG_047804.1,kdeA_CP000647.1,mph(A)_1_D16251,oqxA_NG_048024.1,oqxB32_NG_050452.1,qacEdelta1_NG_048042.1,qnrS1_NG_050543.1,rmtB1_NG_048058.1,sul1_NG_048082.1
24	WGS-AR110044-KLPN_S18	1	Vitek 2	=4	=0.5	Negative	Not tested	Klebsiella pneumoniae	ST147	-	ampH_CP003785,blaCTX-M-15_NG_048935.1,blaSHV-11_NG_050000.1,blaTEM-1A_1_HM749966	aadA1_NG_047325.1,armA_NG_047476.1,cmlA5_NG_051436.1,emrD_FJ744595.1,ere(A)_NG_047770.1,fosA10_NG_047884.1,kdeA_CP000647.1,mph(E)_NG_064660.1,msr(E)_NG_048007.1,oqxA_NG_048024.1,oqxB25_NG_050444.1,qacEdelta1_NG_048042.1,sul1_NG_048082.1,tet(D)_NG_051690.1
25	WGS-AR110073-PASE_S29	1	Vitek 2	NA	>=16	Negative	Not tested	Pseudomonas aeruginosa	ST314	-	blaOXA-1030_NG_076827.1_blaOXA-50-like,blaPDC-5_NG_049923.1	aph(3')-IIb_NG_047424.1,bcr1_NG_055652,catB7_NG_047614.1,fosA_PA1129_NG_047883.1,mexA_L11616.1,mexE_AE004091.2,mexX_AF147719.1
26	WGS-AR110101-PASE_S31	1	Vitek 2	NA	>=16	Negative	Not tested	Pseudomonas aeruginosa	ST357	-	blaNDM-1_NG_049326.1,blaOXA-846_NG_066519.1_blaOXA-50-like,blaPDC-11_NG_049877.1,blaPME-1_NG_049973.1,blaVEB-9_NG_050333.1	aac(3)-Id_NG_052489.1,aac(6')-Il_NG_047303.1,aph(3')-IIb_NG_047424.1,arr-2_NG_048580.1,bcr1_NG_055652,catB7_NG_047614.1,crpP_NG_062203.1,dfrB5_NG_047758.1,floR2_NG_047875.1,fosA_PA1129_NG_047883.1,mexA_L11616.1,mexE_AE004091.2,mexX_AF147719.1,msr(E)_NG_048007.1,qacEdelta1_NG_048042.1,qnrVC1_NG_050551.1,rmtB4_NG_051536.1,sul1_NG_048082.1,tet(A)_NG_048156.1,tet(G)_NG_051907.1,tetR_HF545434
27	WGS-AR110124-ESCO_S27	1	Vitek 2	>=8	>=16	Positive	NDM	Escherichia coli	ST361	ST650	AmpC1_Ecoli_FN649414,Penicillin_Binding_Protein_Ecoli_CP002291,ampH_Ecoli_AP012030,blaCMY-145_NG_052649.1,blaEC_EF507685.1,blaNDM-5_NG_049337.1	aadA2_NG_047343.1,acrF_U00096.3,ble-MBL_NG_047559.1,dfrA12_NG_047689.1,emrD_AP009048.1,mdtM_U00096.3,mph(A)_1_D16251,qacEdelta1_NG_048042.1,sul1_NG_048082.1,tetA_JX424423,tetR_HF545434
28	WGS-AR110174-ESCO_S17	1	Vitek 2	>=8	>=16	Positive	NDM + OXA 48 like	Escherichia coli	ST448	Novel_profile	AmpC1_Ecoli_FN649414,Penicillin_Binding_Protein_Ecoli_CP002291,ampH_Ecoli_AP012030,blaEC-13_NG_049079.1,blaNDM-5_NG_049337.1,blaOXA-181_NG_049482.1_blaOXA-48-like,blaSFO-1_FJ848785,blaSFO-1_NG_049982.1	aac(6')-Ib-G_NG_047291.1,aadA2_NG_047343.1,acrF_U00096.3,aph(3'')-Ib_5_AF321551,aph(6)-Id_NG_047466.1,arr-2_NG_048580.1,ble-MBL_NG_047559.1,catA1_NG_047582.1,catB_NG_047599.1,dfrA12_NG_047689.1,dfrA14_NG_056035.1,emrD_AP009048.1,erm(B)_NG_047804.1,mdtM_U00096.3,mph(A)_1_D16251,qacEdelta1_NG_048042.1,rmtF1_NG_048062.1,sul1_NG_048082.1,sul2_NG_051852.1,tet(B)_NG_048163.1
29	WGS-AR110175-ESCO_S15	1	Vitek 2	>=8	=8	Positive	NDM	Escherichia coli	ST2851	ST471	AmpC1_Ecoli_FN649414,Penicillin_Binding_Protein_Ecoli_CP002291,ampH_Ecoli_AP012030,blaCTX-M-15_NG_048935.1,blaEC-15_NG_049081.1,blaNDM-5_NG_049337.1,blaOXA-9_NC_015515_blaOXA-9-like,blaTEM-117_AY130282	aac(6')-Ib_1_M21682,aadA1_NG_047327.1,aadA2_NG_047343.1,acrF_U00096.3,armA_NG_047476.1,ble-MBL_NG_047559.1,dfrA12_NG_047689.1,emrD_AP009048.1,mdtM_U00096.3,mph(A)_1_D16251,mph(E)_NG_064660.1,msr(E)_NG_048007.1,qacEdelta1_NG_048042.1,rmtB1_NG_048058.1,sul1_NG_048082.1,tetA_JX424423,tetR_HF545434
30	WGS-AR110175-MOMO_S26	1	Vitek 2	>=8	>=16	Negative	NEG	Morganella morganii	-	-	blaDHA-1_NG_049055.1,blaOXA-1_NG_049392.1_blaOXA-1-like,blaTEM-1_NG_050145.1,blaVEB-27_NG_070755.1	aac(3)-IId_NG_047251.1,aac(6')-Ib-D181Y_NG_067946.1,aph(3'')-Ib_5_AF321551,aph(6)-Id_NG_047464.1,armA_NG_047476.1,catA1_NG_047582.1,dfrA15_NG_047702.1,mph(A)_1_D16251,mph(E)_NG_064660.1,msr(E)_NG_048007.1,qacEdelta1_NG_048042.1,sul1_NG_048082.1,sul2_3_HQ840942
31	WGS-AR110176-ESCO_S13	1	Vitek 2	=2	<0.25	Positive	OXA -48 like	Escherichia coli	Novel_allele	ST43	Penicillin_Binding_Protein_Ecoli_CP002291,ampH_Ecoli_AP012030,blaCTX-M-15_NG_048935.1,blaEC-5_DQ092424.1,blaOXA-244_NG_049539.1_blaOXA-48-like	SMR_efflux_emrE_Z11877.1,acrF_U00096.3,emrD_AP009048.1,mph(A)_1_D16251
32	WGS-AR110177-KLPN_S16	1	Vitek 2	>=8	>=16	Positive	NDM	Klebsiella pneumoniae	ST6433	-	ampH_CP003785,blaCTX-M-15_NG_048935.1,blaNDM-5_NG_049337.1,blaSHV-1_NG_049989.1,blaTEM-1_NG_050145.1	aadA1_NG_047325.1,aadA2_NG_047343.1,arr-2_NG_048580.1,ble-MBL_NG_047559.1,cmlA5_NG_051436.1,dfrA12_NG_047689.1,emrD_FJ744595.1,ere(A)_NG_047770.1,erm(B)_NG_047804.1,kdeA_CP000647.1,mph(A)_1_D16251,oqxA_NG_048024.1,qacEdelta1_NG_048042.1,rmtB1_NG_048058.1,sul1_NG_048082.1
33	WGS-AR110178-ESCO_S14	1	Vitek 2	>=8	>=16	Positive	NDM + OXA-48 like	Escherichia coli	ST8346	ST1137	AmpC1_Ecoli_FN649414,Penicillin_Binding_Protein_Ecoli_CP002291,ampH_Ecoli_AP012030,blaCMY-42_NG_048837.1,blaEC-18_NG_049083.1,blaNDM-5_NG_049337.1,blaOXA-484_NG_049766.1_blaOXA-48-like,blaTEM-1_NG_050145.1	SMR_efflux_emrE_Z11877.1,aadA2_NG_047343.1,acrF_U00096.3,ble-MBL_NG_047559.1,catA2_NG_047592.1,dfrA12_NG_047689.1,emrD_AP009048.1,erm(B)_NG_047804.1,mdtM_U00096.3,mph(A)_1_D16251,qnrS1_NG_050543.1,rmtB1_NG_048058.1,sul1_NG_048082.1,tet(B)_NG_048163.1
34	WGS-AR110179-ENCL_S25	1	Vitek 2	=2	<=0.25	Negative	NEG	Enterobacter hormaechei	Novel_allele	-	blaACT-15_NG_048602.1	fosA_7_AEXB01000013
35	WGS-AR110181-ESCO_S11	1	Vitek 2	>=8	=8	Positive	NDM+OXA 48 like	Escherichia coli	ST2659	Novel_allele	AmpC1_Ecoli_FN649414,Penicillin_Binding_Protein_Ecoli_CP002291,ampH_Ecoli_AP012030,blaCMY-42_NG_048837.1,blaCTX-M-15_NG_048935.1,blaEC-8_DQ092427.1,blaNDM-5_NG_049337.1,blaOXA-181_NG_049482.1_blaOXA-48-like	SMR_efflux_emrE_Z11877.1,aadA5_NG_047357.1,acrF_U00096.3,ble-MBL_NG_047559.1,dfrA17_1_FJ460238,emrD_GG749185.1,mph(A)_1_D16251,qacEdelta1_NG_048042.1,qnrS1_NG_050543.1,sul1_NG_048082.1
36	WGS-AR110183-PASE_S9	1	Vitek 2	NA	>=16	Positive	NDM	Pseudomonas aeruginosa	ST308	-	blaNDM-1_NG_049326.1,blaOXA-488_NG_049768.1_blaOXA-50-like,blaPDC-19a_NG_049889.1	aac(3)-Id_NG_052489.1,aac(6')-Il_NG_047303.1,aph(3'')-Ib_5_AF321551,aph(3')-IIb_NG_047423.1,aph(6)-Id_NG_047464.1,bcr1_NG_055652,catB7_NG_047614.1,crpP_NG_062203.1,dfrB5_NG_047758.1,floR2_NG_047875.1,floR_NG_047869.1,fosA_PA1129_NG_047883.1,mexA_L11616.1,mexE_AE004091.2,mexX_AF147719.1,qnrVC1_NG_050551.1,rmtB4_NG_051536.1,sul1_NG_048082.1,sul2_NG_051852.1,tet(G)_NG_051907.1
37	WGS-AR110184-KLPN_S8	1	Vitek 2	>=8	>=16	Positive	NDM+OXA 48 like	Klebsiella pneumoniae	ST147	-	ampH_CP003785,blaCTX-M-15_NG_048935.1,blaNDM-5_NG_049337.1,blaOXA-232_NG_049528.1_blaOXA-48-like,blaSHV-11_NG_050000.1	aadA1_NG_047325.1,aadA2_NG_047343.1,armA_NG_047476.1,arr-2_NG_048580.1,ble-MBL_NG_047559.1,cmlA5_NG_051436.1,dfrA12_NG_047689.1,emrD_FJ744595.1,ere(A)_NG_047770.1,erm(B)_NG_047804.1,fosA10_NG_047884.1,kdeA_CP000647.1,mph(A)_1_D16251,mph(E)_NG_064660.1,msr(E)_NG_048007.1,oqxA_NG_048024.1,oqxB25_NG_050444.1,qacEdelta1_NG_048042.1,qnrB1_DQ351241,rmtB1_NG_048058.1,sul1_NG_048082.1
38	WGS-AR110185-PASE_S7	1	Vitek 2	NA	>=16	Positive	NDM	Pseudomonas aeruginosa	ST357	-	blaNDM-1_NG_049326.1,blaOXA-846_NG_066519.1_blaOXA-50-like,blaPDC-11_NG_049877.1,blaPME-1_NG_049973.1,blaVEB-9_NG_050333.1	aac(3)-Id_NG_052489.1,aac(6')-Il_NG_047303.1,aph(3')-IIb_NG_047424.1,arr-2_NG_048580.1,bcr1_NG_055652,catB7_NG_047614.1,crpP_NG_062203.1,dfrB5_NG_047758.1,floR2_NG_047875.1,fosA_PA1129_NG_047883.1,mexA_L11616.1,mexE_AE004091.2,mexX_AF147719.1,msr(E)_NG_048007.1,qacEdelta1_NG_048042.1,qnrVC1_NG_050551.1,rmtB4_NG_051536.1,sul1_NG_048082.1,tet(A)_NG_048156.1,tet(G)_NG_051907.1,tetR_HF545434
39	WGS-AR110186-ESCO_S6	1	Vitek 2	>=8	>=16	Positive	NDM	Escherichia coli	ST648	STMissing_allele	AmpC1_Ecoli_FN649414,Penicillin_Binding_Protein_Ecoli_CP002291,ampH_Ecoli_AP012030,blaCMY-145_NG_052649.1,blaCTX-M-15_NG_048935.1,blaEC-19_NG_049084.1,blaNDM-5_NG_049337.1,blaOXA-1_NG_049392.1_blaOXA-1-like,blaTEM-1_NG_050145.1	SMR_efflux_emrE_Z11877.1,SMR_efflux_emrE_Z11877.1,aac(3)-IIa_6_CP023555,aac(6')-Ib-cr_1_DQ303918,acrF_U00096.3,ble-MBL_NG_047559.1,emrD_GG749185.1,erm(B)_NG_047804.1,mph(A)_1_D16251
40	WGS-AR110187-ESCO_S5	1	Vitek 2	=2	<=0.25	Positive	OXA-48 like	Escherichia coli	ST410	ST471	AmpC1_Ecoli_FN649414,Penicillin_Binding_Protein_Ecoli_CP002291,ampH_Ecoli_AP012030,blaCMY-42_NG_048837.1,blaEC-15_NG_049081.1,blaOXA-1207_NG_203409.1_OXA-48-like,blaTEM-1_NG_050145.1	SMR_efflux_emrE_Z11877.1,acrF_U00096.3,aph(3')-Ia_NG_047430.1,emrD_AP009048.1,mdtM_U00096.3,mph(A)_1_D16251,qnrS13_NG_059275.1,tetA_JX424423
41	WGS-AR110188-ESCO_S3	1	Vitek 2	>=8	>=16	Positive	NDM	Escherichia coli	ST361	ST650	AmpC1_Ecoli_FN649414,Penicillin_Binding_Protein_Ecoli_CP002291,ampH_Ecoli_AP012030,blaCMY-145_NG_052649.1,blaEC_EF507685.1,blaNDM-5_NG_049337.1,blaOXA-1_NG_049392.1_blaOXA-1-like	aadA1_NG_047325.1,aadA2_NG_047343.1,acrF_U00096.3,ble-MBL_NG_047559.1,catA1_NG_047582.1,dfrA12_NG_047689.1,emrD_AP009048.1,mdtM_U00096.3,mph(A)_1_D16251,qacEdelta1_NG_048042.1,qepA8_NG_062251.1,sul1_NG_048082.1,tetA_JX424423,tetR_HF545434
42	WGS-AR110190-KLPN_S4	1	Vitek 2	>=8	=1	Positive	OXA-48 like	Klebsiella pneumoniae	Novel_profile	-	ampH_CP003785,blaOXA-181_NG_049482.1_blaOXA-48-like,blaSHV-1_NG_049989.1	emrD_FJ744595.1,fosA10_NG_047884.1,kdeA_CP000647.1,oqxA_NG_048024.1,oqxB19_NG_050437.1,qnrS1_NG_050543.1
43	WGS-AR110191-ESCO_S2	1	Vitek 2	>=8	>=16	Positive	NDM+OXA 48 like	Escherichia coli	ST14170	ST471	AmpC1_Ecoli_FN649414,Penicillin_Binding_Protein_Ecoli_CP002291,ampH_Ecoli_AP012030,blaCMY-42_NG_048837.1,blaCTX-M-15_NG_048935.1,blaEC-15_NG_049081.1,blaNDM-5_NG_049337.1,blaOXA-181_NG_049482.1_blaOXA-48-like,blaTEM-1_NG_050145.1	aadA2_NG_047343.1,acrF_U00096.3,ble-MBL_NG_047559.1,dfrA12_NG_047689.1,emrD_AP009048.1,mdtM_U00096.3,mph(A)_1_D16251,qacEdelta1_NG_048042.1,qnrS1_NG_050543.1,rmtB1_NG_048058.1,sul1_NG_048082.1,tetA_JX424423,tetR_HF545434
44	WGS-AR110193-ESCO_S1	1	Vitek 2	1	<=0.25	Positive	OXA 48 like	Escherichia coli	ST224	ST479	AmpC1_Ecoli_FN649414,Penicillin_Binding_Protein_Ecoli_CP002291,ampH_Ecoli_AP012030,blaCMY-42_NG_048837.1,blaDHA-1_NG_049055.1,blaEC-18_NG_049083.1,blaOXA-1207_NG_203409.1_OXA-48-like,blaTEM-1_NG_050145.1	acrF_U00096.3,catA1_NG_047582.1,emrD_AP009048.1,erm(B)_NG_047804.1,mdtM_U00096.3,mph(A)_1_D16251,mph(E)_NG_064660.1,msr(E)_NG_048007.1,qnrB4_DQ303921,qnrS1_NG_050543.1,sul1_NG_048082.1,tet(B)_NG_048163.1
45	WGS-AR210352-ESCO_S29	2	Disk Diffusion	6	15	Positive	NDM	Escherichia coli	ST167	ST2	AmpC1_Ecoli_FN649414,Penicillin_Binding_Protein_Ecoli_CP002291,ampH_Ecoli_AP012030,blaCTX-M-15_NG_048935.1,blaEC-15_NG_049081.1,blaNDM-5_NG_049337.1,blaOXA-1_NG_049392.1_blaOXA-1-like,blaTEM-1_NG_050145.1	aac(6')-Ib-cr_1_DQ303918,aadA2_NG_047343.1,acrF_U00096.3,ble-MBL_NG_047559.1,catB4_EU935739,dfrA12_NG_047689.1,emrD_AP009048.1,mph(A)_1_D16251,qacEdelta1_NG_048042.1,qnrS1_NG_050543.1,rmtB1_NG_048058.1,sul1_NG_048082.1,tetA_JX424423,tetR_HF545434
46	WGS-IBB4C1W23M1T-ESCO_S5	2	Vitek 2	>=8	>=16	Positive	NDM, OXA-48 like	Escherichia coli	ST167	ST2	AmpC1_Ecoli_FN649414,Penicillin_Binding_Protein_Ecoli_CP002291,ampH_Ecoli_AP012030,blaCMY-145_NG_052649.1,blaEC-15_NG_049081.1,blaNDM-5_NG_049337.1,blaOXA-181_NG_049482.1_blaOXA-48-like,blaOXA-23_NG_049525.1_blaOXA-23-like	aadA2_NG_047343.1,abaF_CP000521.1,acrF_U00096.3,aph(6)-Id_NG_047464.1,ble-MBL_NG_047559.1,dfrA12_NG_047689.1,emrD_AP009048.1,qacEdelta1_NG_048042.1,qnrS1_NG_050543.1,strA_AB366441,sul1_NG_048082.1
47	WGS-AR210358-KLPN_S1	2	Disk Diffusion	NA	6	Positive	NDM	Klebsiella pneumoniae	ST14	-	ampH_CP003785,blaCTX-M-15_NG_048935.1,blaNDM-5_NG_049337.1,blaOXA-1_NG_049392.1_blaOXA-1-like,blaOXA-232_NG_049528.1_blaOXA-48-like,blaOXA-9_NC_015515_blaOXA-9-like,blaSHV-122-partial_GQ290211,blaTEM-1C_1_FJ560503	aac(3)-IId_NG_047251.1,aadA2_NG_047343.1,arr-2_NG_048580.1,ble-MBL_NG_047559.1,catA1_NG_047582.1,catB4_EU935739,cmlA5_NG_051436.1,dfrA12_NG_047689.1,emrD_FJ744595.1,ere(A)_NG_047770.1,erm(B)_NG_047804.1,fosA5_fam_NG_047881.1,kdeA_CP000647.1,mph(A)_1_D16251,oqxA_NG_048024.1,oqxB20_NG_050439.1,qacEdelta1_NG_048042.1,rmtB1_NG_048058.1
48	WGS-AR210364-KLPN_S28	2	Vitek 2	>=16		Positive	NDM	Klebsiella pneumoniae	STNovel_profile-PARALOG,ST2283	ST2	Mbl_NC_010410,Zn-dependent_hydrolase_NC_010410,ampH_CP003785,blaADC-30_NG_048652.1,blaCTX-M-15_NG_048935.1,blaNDM-1_NG_049326.1,blaOXA-232_NG_049528.1_blaOXA-48-like,blaOXA-23_NG_049525.1_blaOXA-23-like,blaOXA-66_NG_049806.1_blaOXA-51-like,blaSHV-28_NG_051877.1	aadA1_3_JQ414041,aadA2_NG_047343.1,abaF_CP000521.1,adeC_AF370885.1,amvA_FJ911554.1,ant(3'')-IIa_NG_054648.1,aph(3')-Ia_NG_047431.1,aph(6)-Id_NG_047464.1,armA_NG_047476.1,arr-2_NG_048580.1,ble-MBL_NG_047559.1,catB8_NG_047616.1,catB_NG_047599.1,dfrA12_NG_047689.1,emrD_FJ744595.1,erm(B)_NG_047804.1,fosA5_fam_NG_047881.1,kdeA_CP000647.1,mph(A)_1_D16251,mph(E)_NG_064660.1,msr(E)_NG_048007.1,oqxA_NG_04…
49	WGS-AR220059-KLPN_S30	2	Disk Diffusion	6	6	Positive	NDM+ OXA-48 like	Klebsiella pneumoniae	ST147	-	ampH_CP003785,blaCTX-M-15_NG_048935.1,blaNDM-5_NG_049337.1,blaOXA-181_NG_049482.1_blaOXA-48-like,blaSHV-11_NG_050000.1,blaTEM-1_NG_050145.1	aadA1_NG_047325.1,aadA2_NG_047343.1,arr-2_NG_048580.1,ble-MBL_NG_047559.1,cmlA5_NG_051436.1,emrD_FJ744595.1,ere(A)_NG_047770.1,erm(B)_NG_047804.1,fosA10_NG_047884.1,kdeA_CP000647.1,mph(A)_1_D16251,oqxA_NG_048024.1,oqxB25_NG_050444.1,qacEdelta1_NG_048042.1,qnrB1_DQ351241,rmtB1_NG_048058.1
50	WGS-IAA10C1W22M1T-KLPN_S4	2	Vitek 2	NA	>=16	Positive	NDM	Klebsiella pneumoniae	ST147	-	ampH_CP003785,blaCTX-M-15_NG_048935.1,blaNDM-5_NG_049337.1,blaOXA-9_NC_015515_blaOXA-9-like,blaSHV-11_NG_050000.1,blaTEM-1A_1_HM749966	aac(6')-Ib_1_M21682,aadA1_NG_047327.1,aph(3')-Ia_NG_047430.1,aph(3')-VI_NG_051730.1,armA_NG_047476.1,ble-MBL_NG_047559.1,dfrA5_NG_051699.1,emrD_FJ744595.1,fosA10_NG_047884.1,kdeA_CP000647.1,mph(A)_1_D16251,mph(E)_NG_064660.1,msr(E)_NG_048007.1,oqxA_NG_048024.1,oqxB25_NG_050444.1,qacEdelta1_NG_048042.1,qnrS1_NG_050543.1,sul1_NG_048082.1,sul2_NG_051852.1
51	WGS-IAA4C1W26E1T-KLPN_S26	2	Vitek 2	>=8	>=16	Positive	NDM+ OXA-48 like	Klebsiella pneumoniae	ST147	-	ampH_CP003785,blaCTX-M-15_NG_048935.1,blaNDM-5_NG_049337.1,blaOXA-181_NG_049482.1_blaOXA-48-like,blaSHV-11_NG_050000.1,blaTEM-1_NG_050145.1	aac(6')-Ib-G_NG_047291.1,arr-2_NG_048580.1,ble-MBL_NG_047559.1,catB_NG_047599.1,dfrA12_NG_047689.1,dfrA14_NG_056035.1,emrD_FJ744595.1,erm(B)_NG_047804.1,fosA10_NG_047884.1,kdeA_CP000647.1,mph(A)_1_D16251,oqxA_NG_048024.1,oqxB25_NG_050444.1,qacEdelta1_NG_048042.1,qnrB1_NG_050469.1,rmtB1_NG_048058.1,rmtF1_NG_048062.1,sul1_NG_048082.1
52	WGS-IAA6C1W10M1T-KLPN_S20	2	Vitek 2	>=8	>=16	Positive	NDM + OXA-48-like	Klebsiella pneumoniae	ST395	-	ampH_CP003785,blaCTX-M-15_NG_048935.1,blaNDM-5_NG_049337.1,blaOXA-232_NG_049528.1_blaOXA-48-like,blaSHV-11_HM751098,blaTEM-1_NG_050145.1	aac(6')-Ib-G_NG_047291.1,aadA2_NG_047343.1,arr-2_NG_048580.1,ble-MBL_NG_047559.1,catB_NG_047599.1,dfrA12_NG_047689.1,emrD_FJ744595.1,erm(B)_NG_047804.1,fosA10_NG_047884.1,kdeA_CP000647.1,mph(A)_1_D16251,oqxA_NG_048024.1,oqxB25_NG_050444.1,qacEdelta1_NG_048042.1,rmtB1_NG_048058.1,rmtF1_NG_048062.1,sul1_NG_048082.1
53	WGS-IAPSSW05E1T-KLPN_S25	2	Vitek 2	>=8	>=16	Positive	NDM	Klebsiella pneumoniae	ST14	-	ampH_CP003785,blaCTX-M-15_NG_048935.1,blaNDM-5_NG_049337.1,blaOXA-1_NG_049392.1_blaOXA-1-like,blaSHV-122-partial_GQ290211,blaTEM-1_NG_050145.1	aac(3)-IId_NG_047251.1,aac(6')-Ib-cr_1_DQ303918,aadA1_NG_047325.1,aadA2_NG_047343.1,arr-2_NG_048580.1,ble-MBL_NG_047559.1,catB4_EU935739,cmlA5_NG_051436.1,dfrA12_NG_047689.1,dfrA1_NG_047676.1,emrD_FJ744595.1,ere(A)_NG_047770.1,erm(B)_NG_047804.1,fosA5_fam_NG_047881.1,kdeA_CP000647.1,mph(A)_1_D16251,oqxA_NG_048024.1,oqxB20_NG_050439.1,qacEdelta1_NG_048042.1,rmtB1_NG_048058.1,sat2_fam_NG_051940.1
54	WGS-IB13C1W12E1T-KLPN_S21	2	Vitek 2	>=8	>=16	Positive	NDM + OXA-48-like	Klebsiella pneumoniae	Novel_profile-PARALOG,Novel_profile	ST2	Mbl_NC_010410,Zn-dependent_hydrolase_NC_010410,ampH_CP003785,blaADC-73_NG_048678.1,blaCTX-M-15_NG_048935.1,blaNDM-1_NG_049326.1,blaOXA-181_NG_049482.1_blaOXA-48-like,blaOXA-1_NG_049392.1_blaOXA-1-like,blaOXA-23_NG_049525.1_blaOXA-23-like,blaOXA-66_NG_049806.1_blaOXA-51-like,blaSHV-1_NG_049989.1,blaTEM-1_NG_050145.1	aadA1_3_JQ414041,aadA2_NG_047343.1,abaF_CP000521.1,adeC_AF370885.1,amvA_FJ911554.1,ant(3'')-IIa_NG_054646.1,aph(3')-Ia_NG_047431.1,aph(6)-Id_NG_047464.1,armA_NG_047476.1,arr-2_NG_048580.1,ble-MBL_NG_047559.1,catB8_NG_047616.1,cmlA5_NG_051436.1,dfrA12_NG_047689.1,emrD_FJ744595.1,kdeA_CP000647.1,mph(A)_1_D16251,mph(E)_NG_064660.1,msr(E)_NG_048007.1,oqxA_NG_048024.1,oqxB32_NG_050452.1,qacEdelta1_NG_…
55	WGS-IB14C1W12E1T-KLPN_S22	2	Vitek 2	>=8	>=16	Positive	NDM + OXA-48-like	Klebsiella pneumoniae	ST684,ST2805-PARALOG	ST2	Mbl_NC_010410,Zn-dependent_hydrolase_NC_010410,ampH_CP003785,blaADC-73_NG_048678.1,blaCTX-M-15_NG_048935.1,blaNDM-1_NG_049326.1,blaOXA-232_NG_049528.1_blaOXA-48-like,blaOXA-23_NG_049525.1_blaOXA-23-like,blaOXA-66_NG_049806.1_blaOXA-51-like,blaSHV-11_HM751098,blaTEM-1D_1_AF188200	aac(6')-Ib-G_NG_047291.1,aadA2_NG_047343.1,abaF_CP000521.1,adeC_AF370885.1,amvA_FJ911554.1,ant(3'')-IIa_NG_054646.1,aph(3')-VIa_NG_047448.1,aph(6)-Id_NG_047464.1,armA_NG_047476.1,arr-2_NG_048580.1,ble-MBL_NG_047559.1,catB_NG_047599.1,dfrA12_NG_047689.1,emrD_FJ744595.1,erm(B)_NG_047804.1,fosA10_NG_047884.1,kdeA_CP000647.1,mph(A)_1_D16251,mph(E)_NG_064660.1,msr(E)_NG_048007.1,oqxA_NG_048024.1,oqxB2…
56	WGS-IBB15C1W12M1T-KLPN_S24	2	Vitek 2	>=8	>=16	Positive	NDM + OXA-48 like	Klebsiella pneumoniae	STNovel_allele-PARALOG,Novel_allele	ST2	Mbl_NC_010410,Zn-dependent_hydrolase_NC_010410,ampH_CP003785,blaADC-30_NG_048652.1,blaCTX-M-15_NG_048935.1,blaNDM-24_NG_060571.1,blaOXA-181_NG_049482.1_blaOXA-48-like,blaOXA-23_NG_049525.1_blaOXA-23-like,blaOXA-66_NG_049806.1_blaOXA-51-like,blaSHV-1_NG_049989.1,blaTEM-1_NG_050145.1	aac(6')-Ib-AKT_NG_056043.1,aadA1_3_JQ414041,aadA2_NG_047343.1,abaF_CP000521.1,adeC_AF370885.1,amvA_FJ911554.1,ant(3'')-IIa_NG_054647.1,aph(3')-Ia_NG_047431.1,aph(6)-Id_NG_047464.1,armA_NG_047476.1,ble-MBL_NG_047559.1,catB8_NG_047616.1,dfrA12_NG_047689.1,dfrA14_NG_056035.1,emrD_FJ744595.1,kdeA_CP000647.1,mph(A)_1_D16251,mph(E)_NG_064660.1,msr(E)_NG_048007.1,oqxA_NG_048024.1,oqxB32_NG_050452.1,qacE…
57	WGS-IBB5C1W19M2T-KLPN_S2	2	Vitek 2	NA	>=16	Positive	NDM+ OXA-48	Klebsiella pneumoniae	ST147	-	ampH_CP003785,blaCTX-M-15_NG_048935.1,blaNDM-5_NG_049337.1,blaOXA-232_NG_049528.1_blaOXA-48-like,blaOXA-9_NC_015515_blaOXA-9-like,blaSHV-11_NG_050000.1,blaTEM-1A_1_HM749966	aac(6')-Ib_1_M21682,aadA1_NG_047327.1,aph(3')-VI_NG_051730.1,armA_NG_047476.1,ble-MBL_NG_047559.1,dfrA5_NG_051699.1,emrD_FJ744595.1,fosA10_NG_047884.1,kdeA_CP000647.1,mph(A)_1_D16251,mph(E)_NG_064660.1,msr(E)_NG_048007.1,oqxA_NG_048024.1,oqxB25_NG_050444.1,qacEdelta1_NG_048042.1,qnrS1_NG_050543.1,sul1_NG_048082.1,sul2_NG_051852.1
58	WGS-AR210151-KLPN	2	Disk Diffusion	NA	10	Positive	NDM + OXA -48 like	Klebsiella pneumoniae	ST147	-	ampH_CP003785,blaCTX-M-15_NG_048935.1,blaNDM-5_NG_049337.1,blaOXA-232_NG_049528.1_blaOXA-48-like,blaOXA-9_NC_015515_blaOXA-9-like,blaSHV-11_NG_050000.1,blaTEM-117_AY130282
59	WGS-AR210247-PSAE	2	Disk Diffusion	NA	6	Positive	NDM	Pseudomonas aeruginosa	ST773	-	blaNDM-1_NG_049326.1,blaOXA-395_NG_049684.1_blaOXA-50-like,blaPDC-16_NG_049886.1
60	WGS-AR210256-ESCO	2	Disk Diffusion	8	10	Positive	NDM+OXA-48 like	Escherichia coli	ST410	ST471	AmpC1_Ecoli_FN649414,Penicillin_Binding_Protein_Ecoli_CP002291,ampH_Ecoli_AP012030,blaCTX-M-15_NG_048935.1,blaEC-15_NG_049081.1,blaNDM-5_NG_049337.1,blaOXA-181_NG_049482.1_blaOXA-48-like
61	WGS-AR210277-ESCO	2	Disk Diffusion	6	15	Positive	NDM	Escherichia coli	ST14621	ST2	AmpC1_Ecoli_FN649414,Penicillin_Binding_Protein_Ecoli_CP002291,ampH_Ecoli_AP012030,blaCTX-M-15_NG_048935.1,blaEC-15_NG_049081.1,blaNDM-5_NG_049337.1,blaOXA-1_NG_049392.1_blaOXA-1-like
62	WGS-AR210304-PSAE	2	Disk Diffusion	NA	20	Negative	Not Tested	Pseudomonas aeruginosa	ST235	-	blaOXA-10_NG_049393.1_blaOXA-10-like,blaOXA-488_NG_049768.1_blaOXA-50-like,blaPAC-1_NG_052627.1,blaPDC-35_NG_049907.1
63	WGS-AR210306-PSAE	2	Disk Diffusion	6	6	Positive	NDM	Pseudomonas aeruginosa	ST357	-	blaNDM-1_NG_049326.1,blaOXA-846_NG_066519.1_blaOXA-50-like,blaPDC-11_NG_049877.1,blaVEB-9_NG_050333.1
64	WGS-AR210310-ENCL	2	Disk Diffusion	26	28	Negative	Not Tested	Enterobacter cloacae	ST1884	-	blaCMH-3_NG_050719.1
65	WGS-AR210352-ESCO	2	Disk Diffusion	6	15	Positve	NDM	Escherichia coli	ST167	ST2	AmpC1_Ecoli_FN649414,Penicillin_Binding_Protein_Ecoli_CP002291,ampH_Ecoli_AP012030,blaCTX-M-15_NG_048935.1,blaEC-15_NG_049081.1,blaNDM-5_NG_049337.1,blaOXA-1_NG_049392.1_blaOXA-1-like,blaTEM-1_NG_050145.1
66	WGS-AR210390-KLPN	2	Disk Diffusion	NA	15	Positve	NDM	Klebsiella pneumoniae	ST307	-	ampH_CP003785,blaCTX-M-15_NG_048935.1,blaNDM-5_NG_049337.1,blaOXA-1_NG_049392.1_blaOXA-1-like,blaOXA-9_NC_015515_blaOXA-9-like,blaSHV-28_NG_051877.1,blaTEM-1A_1_HM749966
67	WGS-AR210392-PSAE	2	Disk Diffusion	NA	10	Positve	Not Detected	Pseudomonas aeruginosa	ST1047	-	blaOXA-10_NG_049393.1_blaOXA-10-like,blaOXA-488_NG_049768.1_blaOXA-50-like,blaPAC-1_NG_052627.1,blaPDC-12_NG_049882.1,blaPME-1_NG_049973.1
68	WGS-AR220083A-ESCO	2	Disk Diffusion	6	12	Positve	NDM	Escherichia coli	ST167	ST2	AmpC1_Ecoli_FN649414,Penicillin_Binding_Protein_Ecoli_CP002291,ampH_Ecoli_AP012030,blaCMY-145_NG_052649.1,blaEC-15_NG_049081.1,blaNDM-5_NG_049337.1
69	WGS-AR220083B-ESCO	2	Disk Diffusion	16	22	Positve	OXA-48like	Escherichia coli	ST1722	Novel_allele	AmpC1_Ecoli_FN649414,Penicillin_Binding_Protein_Ecoli_CP002291,ampH_Ecoli_AP012030,blaEC-19_NG_049084.1,blaOXA-484_NG_049766.1_blaOXA-48-like,blaTEM-1_NG_050145.1
70	WGS-AR220174-ESCO	2	Disk Diffusion	8	21	Positve	OXA-48	Escherichia coli	ST167	ST2	AmpC1_Ecoli_FN649414,Penicillin_Binding_Protein_Ecoli_CP002291,ampH_Ecoli_AP012030,blaCMY-145_NG_052649.1,blaEC-15_NG_049081.1,blaOXA-181_NG_049482.1_blaOXA-48-like
71	WGS-AR510018-ESCO	3	Vitek 2	8	16	Indeterminate	Not Detected	Escherichia coli	ST617	ST2	AmpC1_Ecoli_FN649414,Penicillin_Binding_Protein_Ecoli_CP002291,ampH_Ecoli_AP012030,blaCMY-145_NG_052649.1,blaEC-15_NG_049081.1,blaTEM-190_NG_050228.1
72	WGS-AR510209-PSAE	3	Vitek 2	NA	16	Positive	NDM, IMP	Pseudomonas aeruginosa	ST244	-	blaIMP-1b_1_MK388919,blaLCR-1_NG_049267.1,blaNDM-1_NG_049326.1,blaOXA-10_NG_049393.1_blaOXA-10-like,blaOXA-129_NG_049428.1_blaOXA-5-like,blaOXA-847_NG_066520.1_blaOXA-50-like,blaPAO_1_AY083595,blaPAU-1_NG_065882.1,blaPME-1_NG_049973.1,blaTEM-1_NG_050145.1
73	WGS-AR510241-PRRE	3	Vitek 2	8	16	Positive	Not Tested	Providencia rettgeri	-	-	blaNDM-1_NG_049326.1,blaOXA-181_NG_049482.1_blaOXA-48-like,blaTEM-1_NG_050145.1,blaVEB-9_NG_050333.1
74	WGS-I.A.PS.C5.W25.M1.T-KLPN	2	Vitek 2	>=8	>=16	Positive	NDM	Klebsiella pneumoniae	ST495	-	ampH_CP003785,blaCTX-M-15_NG_048935.1,blaNDM-1_NG_049326.1,blaOXA-9_NC_015515_blaOXA-9-like,blaSHV-1_NG_049989.1,blaTEM-1_NG_050145.1
75	WGS-I.B.B11.C1.W04.E1.T-ESCO	2	Vitek 2	>=8	>=16	Positive	NDM	Escherichia coli	ST410	ST471	AmpC1_Ecoli_FN649414,Penicillin_Binding_Protein_Ecoli_CP002291,ampH_Ecoli_AP012030,blaCTX-M-15_NG_048935.1,blaDHA-1_NG_049055.1,blaEC-15_NG_049081.1,blaNDM-5_NG_049337.1,blaOXA-1_NG_049392.1_blaOXA-1-like
76	WGS-I.B.NSB.C3.W05.M1.T-KLPN	2	Vitek 2	>=8	>=16	Positive	NDM	Klebsiella pneumoniae	ST29	-	ampH_CP003785,blaCTX-M-15_NG_048935.1,blaNDM-4_NG_049336.1,blaOXA-1_NG_049392.1_blaOXA-1-like,blaSED_NG_047543.1,blaSHV-187_NG_050053.1,blaTEM-1_NG_050145.1
	Legends	NA= Not available

## Sheet: Table S2- Validation isolates
Table S 2- Validation Isolates used to test four different protocol for mCIM at three sites
Isolate ID	Organism Identification	Meropenem BMD MIC (ug/ml)	Expected mCIM	Expected Carbapenemase genes	Other beta-lactamase genes	Site 1 Data mCIM data		Site 2 Data mCIM data				Site 3 Data mCIM data
						CLSI	CAMBH 10	CLSI	TSB 10	CAMHB	CAMBH 10	CLSI	TSB 10	CAMHB	CAMBH 10
1	Enterobacter cloacae complex	NA	Pos	KPC	blaACT-16,blaKPC-2,blaSHV-12,blaTEM-1B,catA2-like,dfrA14-like,fosA-like,QnrB66-like,strA,strB,sul2	POS	POS	POS	POS	POS	POS	POS	POS	POS	POS
2	Enterobacter cloacae complex	NA	Pos	NDM	aac(3)-IId-like,aac(6')Ib-cr-like,aacA4,blaACT-7-like,blaCTX-M-15,blaNDM-7,blaOXA-1,blaSHV-2-like,blaTEM-1B,catB3-like,dfrA30-like,floR-like,QnrB1-like,QnrS1,strA,strB,sul2,tet(B)	POS	POS	POS	POS	POS	POS	POS	POS	POS	POS
3	Klebsiella pneumoniae complex	NA	POS	OXA-48 like	blaLEN16-like,blaOXA-181,fosA-like,oqxA-like,oqxB-like,QnrS1	POS	POS	POS	POS	POS	POS	POS	POS	POS	POS
4	Pseudomonas aeruginosa	>8	POS	VIM	aac(3)-Id-like,aph(3')-IIb-like,blaOXA-50-like,blaPAO-like,blaVIM-2,catB7-like,dfrB5,fosA-like,sul1	NEG	POS	NEG	NEG	NEG	NEG	POS	NEG	POS	POS
5	Klebsiella pneumoniae complex	<=1	NEG	-	aac(3)-IIa-like,aac(6')Ib-cr,blaCTX-M-15,blaOXA-1,blaSHV-11-like,catB3-like,dfrA14-like,fosA-like,oqxA-like,oqxB-like,QnrB66-like,tet(A)	NEG	NEG	NEG	NEG	NEG	NEG	NEG	NEG	NEG	NEG
6	Pseudomonas aeruginosa	4	POS	VIM	aac(3)-Id-like,aadA2-like,aph(3')-IIb-like,blaOXA-4,blaOXA-50-like,blaPAO-like,blaVIM-2,catB7-like,cmlA1-like,dfrB5,fosA-like,sul1-like,tet(G)	POS	POS	POS	POS	POS	POS	POS	POS	POS	POS
7	Escherichia coli	8	POS	OXA-48 like	blaCTX-M-15,blaOXA-181,blaOXA-181-like,blaTEM-1B,blaTEM-1B-like,QnrS1,QnrS1-like,strA,strB,sul2,tet(A)-like	NEG	POS	POS	POS	POS	POS	POS	POS	POS	POS
8	Enterobacter cloacae complex	<=0.5	NEG	-	blaACT-7-like	NEG	NEG	NEG	NEG	NEG	NEG	NEG	NEG	NEG	NEG
9	Escherichia coli	4	POS	KPC	aac(6')-Ib,aac(6')-Ib-like,aac(6')Ib-cr-like,aadA1,aadA1-like,blaKPC-3,blaOXA-9-like,blaTEM-1A,blaTEM-1B,blaTEM-1B-like,QnrB19	POS	POS	POS	POS	POS	POS	POS	POS	POS	POS
10	Enterobacter aerogenes	1	NEG	-	tet(A),tet(C)	NEG	NEG	NEG	NEG	NEG	NEG	NEG	NEG	NEG	NEG
11	Klebsiella pneumoniae complex	>8	POS	OXA-48 like	aac(6')Ib-cr,aadA2,armA-like,blaCTX-M-15,blaOXA-1,blaOXA-232,blaSHV-28,blaTEM-1A,catA1-like,catB3-like,dfrA1,dfrA12,dfrA14-like,fosA-like,mph(E)-like,msr(E),oqxA-like,oqxB-like,sul1,tet(D)	NEG	POS	POS	POS	POS	POS	POS	POS	POS	POS
12	Klebsiella pneumoniae complex	>8	POS	OXA-48 like, NDM	aac(6')-Ib,aac(6')-Ib-like,aac(6')Ib-cr-like,aacA4-like,aadA1,aadA1-like,blaCTX-M-15,blaCTX-M-15-like,blaNDM-1,blaOXA-232,blaOXA-9-like,blaSHV-28,blaTEM-1B,blaTEM-1B-like,dfrA1,fosA-like,oqxA-like,oqxB-like,QnrS1,rmtf,sul1,tet(A)	NEG	POS	I	NEG	POS	POS	NEG	POS	POS	POS
13	Escherichia coli	<=0.5	POS	OXA-48 LIKE	blaOXA-48,blaTEM-1B	NEG	POS	I	POS	POS	POS	I	POS	POS	POS
14	Providencia rettgeri	>8	POS	OXA-48 like, NDM	aac(3)-IId-like,aadA2,aph(3')-Ia,aph(3')-VIa-like,armA,blaCMY-4,blaNDM-1,blaOXA-181,blaTEM-1B,dfrA12,mph(E),msr(E),QnrD-like,sul1	NEG	POS	NEG	POS	NEG	POS	NEG	POS	NEG	POS
15	Klebsiella pneumoniae complex	>8	POS	KPC	aac(6')-Ib-like,aac(6')-IIc,aac(6')-IIc-like,aac(6')Ib-cr-like,aacA4,aadA1,blaKPC-3,blaKPC-3-like,blaOXA-9,blaSHV-11,blaSHV-12-like,blaTEM-1A,dfrA14-like,ere(A)-like,floR-like,fosA-like,oqxA-like,oqxB-like,QnrB4-like,strA,strA-like,strB,sul1,sul1-like,sul2,sul2-like,tet(D)	POS	POS	POS	POS	POS	POS	POS	POS	POS	POS
16	Serratia marcescens	2	POS	SME	aac(6')-Ic-like,blaSME-3-like	POS	POS	POS	POS	POS	POS	POS	POS	POS	POS
17	Escherichia coli	>8	POS	OXA-48 like, NDM	aadA1,aadA2,blaCTX-M-15,blaNDM-7,blaOXA-181,blaTEM-1B,dfrA1,dfrA12,erm(B)-like,mph(A)-like,QnrS1,sul1,tet(B)	NEG	POS	POS	POS	POS	POS	POS	POS	POS	POS
18	Escherichia coli	>8	POS	NDM	aadA2,blaCMY-60-like,blaCTX-M-15,blaNDM-5,blaTEM-1B,dfrA12,erm(B)-like,mph(A)-like,rmtB,strA,strB,sul1,sul2,tet(B)	POS	POS	POS	NEG	POS	POS	POS	POS	POS	POS
19	Enterobacter cloacae complex	1	POS	KPC	aac(6')Ib-cr-like,aacA4,aadA1,aadA2,aadB,blaACT-16-like,blaKPC-3,blaSHV-5,blaTEM-1B,catB3-like,dfrA12,dfrA18-like,fosA-like,mph(A),QnrB19,sul1	POS	POS	POS	POS	POS	POS	POS	POS	POS	POS
20	Klebsiella pneumoniae complex	2	POS	KPC	aadA1,blaKPC-2,blaSHV-26,fosA-like,oqxA-like,oqxB-like,QnrS1,sul1	POS	POS	POS	POS	POS	POS	POS	POS	POS	POS
21	Klebsiella pneumoniae complex	4	NEG	-	aac(3)-IIa-like,aac(6')Ib-cr,blaCTX-M-15,blaOXA-1,blaSHV-28,blaTEM-1B,catB3-like,dfrA14-like,fosA-like,strA,strB,sul2,tet(A)	NEG	NEG	NEG	NEG	NEG	NEG	NEG	NEG	NEG	NEG
22	Enterobacter cloacae complex	2	NEG	-	aac(3)-IIa-like,aac(6')Ib-cr,aadA1-like,aadA13,blaACT-16-like,blaCTX-M-15,blaOXA-1,blaTEM-1B,catA1-like,catB3-like,dfrA14-like,fosA-like,QnrB2-like,strA-like,strB-like,sul1,sul2,tet(A)-like	NEG	NEG	NEG	NEG	NEG	NEG	NEG	NEG	NEG	NEG
23	Escherichia coli	4	NEG	-	blaTEM-1B-like,strA,strB-like,sul2,tet(A)	NEG	NEG	NEG	NEG	NEG	NEG	NEG	NEG	NEG	NEG
24	Escherichia coli	<=0.5	NEG	-	aph(3')-Ia,blaTEM-1B,dfrA5,strA,strB,sul2	NEG	NEG	NEG	NEG	NEG	NEG	NEG	NEG	NEG	NEG
25	Escherichia coli	4	NEG	-	aac(3)-IIa-like,aac(6')Ib-cr,aadA5,blaCTX-M-15,blaOXA-1,blaTEM-1B,catB3-like,dfrA17,mph(A),sul1,tet(A)	NEG	NEG	NEG	NEG	NEG	NEG	NEG	NEG	NEG	NEG
26	Klebsiella pneumoniae complex	4	NEG	-	aac(6')Ib-cr,blaLEN12-like,blaOXA-1,catB3-like,fosA-like,oqxA,oqxB-like,QnrB1-like,tet(A)	NEG	NEG	NEG	NEG	NEG	NEG	NEG	NEG	NEG	NEG
27	Enterobacter cloacae complex	>8	NEG	-	aadA2-like,aph(3')-Ia,blaACT-16-like,dfrA12,floR-like,fosA-like,QnrB19,strA,strB,sul1,tet(A)-like	NEG	NEG	NEG	NEG	NEG	NEG	NEG	NEG	NEG	NEG
28	Klebsiella pneumoniae complex	>8	NEG	-	blaCTX-M-15,blaSHV-11-like,blaTEM-1B,dfrA14-like,fosA-like,oqxA-like,oqxB-like,QnrB66-like,strA,strB,sul2	NEG	NEG	NEG )	NEG	NEG	NEG	NEG	NEG	NEG	NEG
29	Klebsiella pneumoniae complex	1	NEG	-	blaSHV-99-like,fosA-like,oqxA-like,oqxB-like	NEG	NEG	NEG	NEG	NEG	NEG	NEG	NEG	NEG	NEG
Legends	NA= Not available
	POS= Positive
	NEG= Negative
